# Supplementary material for: Widely used, short 16S rRNA mitochondrial gene fragments yield poor and erratic results in phylogenetic estimation and species delimitation of amphibians
Source: BMC Ecol Evol. 2022 Mar 28;22:37. doi: 10.1186/s12862-022-01994-y (PMC8959075; doi:10.1186/s12862-022-01994-y)
Supplement: Supplementary file 1 — Additional file 1: Table S1. List of sequences used in this study and their associated GenBank accession numbers. [file 12862_2022_1994_MOESM1_ESM.xlsx]

## Sheet: Sheet1
Table S1. List of sequences used in this study and their associated GenBank accession numbers.
GenBank Sample ID	GenBank Number	Current Taxonomy
Outgroup:
Alcalus baluensis	MW007343	Alcalus baluensis
Fejervarya cancrivora	MW007342	Fejervarya cancrivora
Fejervarya limnocharis	MW007335	Fejervarya limnocharis
Limnonectes finchi	MW007334	Limnonectes finchi
Limnonectes leporinus	MW007328	Limnonectes leporinus
Limnonectes palavanensis	MW007330	Limnonectes palavanensis
Limnonectes sisikdagu	MW007327	Limnonectes sisikdagu
Ingroup:
Occidozyga baluensis	MW007205	Occidozyga cf. baluensis
Occidozyga baluensis	MW007207	Occidozyga cf. baluensis
Occidozyga baluensis	MW007215	Occidozyga cf. baluensis
Occidozyga baluensis	MW007216	Occidozyga cf. baluensis
Occidozyga baluensis	MW007199	Occidozyga cf. baluensis
Occidozyga baluensis	MW007201	Occidozyga cf. baluensis
Occidozyga baluensis	MW007200	Occidozyga cf. baluensis
Occidozyga baluensis	MW007202	Occidozyga cf. baluensis
Occidozyga baluensis	MW007203	Occidozyga cf. baluensis
Occidozyga baluensis	DQ283143	Occidozyga cf. baluensis
Occidozyga baluensis	MW007175	Occidozyga cf. baluensis
Occidozyga baluensis	MW007186	Occidozyga cf. baluensis
Occidozyga baluensis	MW007185	Occidozyga baluensis
Occidozyga baluensis	MW007184	Occidozyga baluensis
Occidozyga baluensis	MW007181	Occidozyga baluensis
Occidozyga baluensis	MW007180	Occidozyga baluensis
Occidozyga baluensis	MW007179	Occidozyga baluensis
Occidozyga baluensis	MW007178	Occidozyga baluensis
Occidozyga baluensis	MW007176	Occidozyga baluensis
Occidozyga baluensis	MW007198	Occidozyga cf. baluensis
Occidozyga baluensis	MW007197	Occidozyga cf. baluensis
Occidozyga sumatrana	MW007263	Occidozyga sumatrana
Occidozyga baluensis	MW007196	Occidozyga cf. baluensis
Occidozyga rhacoda	MW007294	Occidozyga rhacoda
Occidozyga baluensis	MW007187	Occidozyga cf. baluensis
Occidozyga baluensis	MW007195	Occidozyga cf. baluensis
Occidozyga baluensis	MW007193	Occidozyga cf. baluensis
Occidozyga cf. laevis JF-2021	MW007236	Occidozyga laevis
Occidozyga cf. laevis JF-2021	MW007233	Occidozyga laevis
Occidozyga cf. lima Olim-Id	AB530619	Occidozyga lima
Occidozyga cf. martensii Omar-Th	AB530610	Occidozyga martensii
Occidozyga laevis	MW007231	Occidozyga laevis
Occidozyga laevis	MW007230	Occidozyga laevis
Occidozyga laevis	MW007224	Occidozyga laevis
Occidozyga laevis	MW007225	Occidozyga laevis
Occidozyga laevis	MW007228	Occidozyga laevis
Occidozyga laevis	MW007229	Occidozyga laevis
Occidozyga laevis	MW007226	Occidozyga laevis
Occidozyga laevis	MW007227	Occidozyga laevis
Occidozyga laevis	MW007258	Occidozyga laevis
Occidozyga laevis	MW007257	Occidozyga laevis
Occidozyga laevis	MW007268	Occidozyga sumatrana
Occidozyga laevis	MW007275	Occidozyga cf. rhacoda
Occidozyga laevis	MW007274	Occidozyga cf. rhacoda
Occidozyga laevis	MW007279	Occidozyga cf. rhacoda
Occidozyga laevis	MW007277	Occidozyga cf. rhacoda
Occidozyga laevis	MW007281	Occidozyga cf. rhacoda
Occidozyga laevis	MW007280	Occidozyga cf. rhacoda
Occidozyga laevis	MW007289	Occidozyga cf. rhacoda
Occidozyga laevis	MW007219	Occidozyga laevis
Occidozyga laevis	MW007220	Occidozyga laevis
Occidozyga laevis	MW007218	Occidozyga laevis
Occidozyga laevis	MW007223	Occidozyga laevis
Occidozyga laevis	MW007222	Occidozyga laevis
Occidozyga laevis	MW007221	Occidozyga laevis
Occidozyga laevis	MW007237	Occidozyga laevis
Occidozyga laevis	MW007234	Occidozyga laevis
Occidozyga laevis	MW007239	Occidozyga laevis
Occidozyga laevis	MW007238	Occidozyga laevis
Occidozyga laevis	MW007232	Occidozyga laevis
Occidozyga laevis	MW007241	Occidozyga laevis
Occidozyga laevis	MW007240	Occidozyga laevis
Occidozyga laevis	MW007243	Occidozyga laevis
Occidozyga laevis	MW007242	Occidozyga laevis
Occidozyga laevis	MW007264	Occidozyga sumatrana
Occidozyga laevis	MW007261	Occidozyga sumatrana
Occidozyga laevis	MW007260	Occidozyga sumatrana
Occidozyga laevis	MW007259	Occidozyga sumatrana
Occidozyga laevis	MW007267	Occidozyga sumatrana
Occidozyga laevis	MW007266	Occidozyga sumatrana
Occidozyga laevis	MW007265	Occidozyga sumatrana
Occidozyga martensii	MW007310	Occidozyga laevis
Occidozyga laevis	MW007255	Occidozyga laevis
Occidozyga laevis	MW007256	Occidozyga laevis
Occidozyga martensii	MW007301	Occidozyga laevis
Occidozyga laevis	MW007248	Occidozyga laevis
Occidozyga rhacoda	MW007291	Occidozyga rhacoda
Occidozyga laevis	MW007247	Occidozyga laevis
Occidozyga rhacoda	MW007292	Occidozyga rhacoda
Occidozyga laevis	MW007246	Occidozyga laevis
Occidozyga laevis	MW007245	Occidozyga laevis
Occidozyga laevis	MW007254	Occidozyga laevis
Occidozyga laevis	MW007253	Occidozyga laevis
Occidozyga laevis	MW007252	Occidozyga laevis
Occidozyga laevis	MW007251	Occidozyga laevis
Occidozyga lima	MW007316	Occidozyga lima
Occidozyga lima	MW007320	Occidozyga lima
Occidozyga lima	MW007321	Occidozyga lima
Occidozyga lima	MW007322	Occidozyga lima
Occidozyga lima	MW007323	Occidozyga lima
Occidozyga lima	MW007319	Occidozyga lima
Occidozyga lima	MW007317	Occidozyga lima
Occidozyga lima	MW007318	Occidozyga lima
Occidozyga martensii	MW007297	Occidozyga martensii
Occidozyga martensii	MW007296	Occidozyga martensii
Occidozyga martensii	MW007295	Occidozyga martensii
Occidozyga martensii	MW007298	Occidozyga martensii
Occidozyga martensii	DQ283357	Occidozyga martensii
Occidozyga martensii	MW007313	Occidozyga martensii
Occidozyga martensii	MW007315	Occidozyga martensii
Occidozyga martensii	MW007314	Occidozyga martensii
Occidozyga martensii	MW007299	Occidozyga martensii
Occidozyga martensii	MW007300	Occidozyga martensii
Occidozyga martensii	MW007303	Occidozyga martensii
Occidozyga martensii	MW007304	Occidozyga martensii
Occidozyga martensii	MW007302	Occidozyga martensii
Occidozyga martensii	MW007305	Occidozyga martensii
Occidozyga martensii	MW007308	Occidozyga martensii
Occidozyga rhacoda	MW007293	Occidozyga rhacoda
Occidozyga rhacoda	MW007173	Occidozyga rhacoda
Occidozyga sp. 215 JF-2021	MW007177	Occidozyga baluensis
Occidozyga sp. 266003	MW007306	Occidozyga martensii
Occidozyga sp. 266004	MW007307	Occidozyga martensii
Occidozyga sp. 266006	MW007309	Occidozyga martensii
Occidozyga sp. 266020	MW007312	Occidozyga martensii
Occidozyga sp. AJT0067	MW007270	Occidozyga sumatrana
Occidozyga sp. AJT0249	MW007272	Occidozyga sumatrana
Occidozyga sp. AJT0251	MW007271	Occidozyga sumatrana
Occidozyga sp. AJT0279	MW007269	Occidozyga sumatrana
Occidozyga sp. HEP	MW007188	Occidozyga cf. baluensis
Occidozyga sp. RMB7197	MW007235	Occidozyga laevis
Occidozyga sp. SH0155	MW007194	Occidozyga cf. baluensis
Occidozyga sp. SH0167	MW007191	Occidozyga cf. baluensis
Occidozyga sp. SH0178	MW007206	Occidozyga cf. baluensis
Occidozyga sp. SH0456	MW007290	Occidozyga cf. rhacoda
Occidozyga sp. SH0473	MW007278	Occidozyga cf. rhacoda
Occidozyga sp. SH0520	MW007208	Occidozyga cf. baluensis
Occidozyga sp. SH0521	MW007214	Occidozyga cf. baluensis
Occidozyga sp. SH0522	MW007212	Occidozyga cf. baluensis
Occidozyga sp. SH0523	MW007210	Occidozyga cf. baluensis
Occidozyga sp. SH0541	MW007211	Occidozyga cf. baluensis
Occidozyga sp. SH0591	MW007282	Occidozyga cf. rhacoda
Occidozyga sp. SH0592	MW007285	Occidozyga cf. rhacoda
Occidozyga sp. SH0595	MW007283	Occidozyga cf. rhacoda
Occidozyga sp. SH0597	MW007288	Occidozyga cf. rhacoda
Occidozyga sp. SH0598	MW007284	Occidozyga cf. rhacoda
Occidozyga sp. SH0599	MW007286	Occidozyga cf. rhacoda
Occidozyga sp. SH0600	MW007287	Occidozyga cf. rhacoda
Occidozyga cf laevis	MW007217	Occidozyga laevis
Occidozyga sumatrana	MW007273	Occidozyga sumatrana
Reference Sequences:
Occidozyga cf. laevis 2 KOC-2020	MT820190	Occidozyga laevis
Phrynoglossus myanhessei	MW217500	Phrynoglossus myanhessei
Occidozyga martensii	DQ458256	Occidozyga martensii
Occidozyga lima	MG935926	Occidozyga lima
Occidozyga magnapustulosa	MW217486	Occidozyga magnapustulosa
Occidozyga swanbornorum	MN705434	Occidozyga swanbornorum
